# Supplementary material for: Exploring Lignin Biosynthesis Genes in Rice: Evolution, Function, and Expression
Source: Int J Mol Sci. 2024 Sep 17;25(18):10001. doi: 10.3390/ijms251810001 (PMC11432410; doi:10.3390/ijms251810001)
Supplement: Supplementary file 1 [file ijms-25-10001-s001.zip]

Archive with 1 entries (1 files):
- ijms-3185650-supplementary.pdf
